# Supplementary material for: Spleen Swabs for Sensitive and High-Throughput Detection of African Swine Fever Virus by Real-Time PCR
Source: Viruses. 2024 Aug 18;16(8):1316. doi: 10.3390/v16081316 (PMC11359817; doi:10.3390/v16081316)
Supplement: Supplementary file 1 [file viruses-16-01316-s001.zip]

Archive with 1 entries (1 files):
- viruses-3150399-supplementary.pdf
